# Supplementary material for: The First Freshwater Mosasauroid (Upper Cretaceous, Hungary) and a New Clade of Basal Mosasauroids
Source: PLoS One. 2012 Dec 19;7(12):e51781. doi: 10.1371/journal.pone.0051781 (PMC3526648; doi:10.1371/journal.pone.0051781)
Supplement: Appendix S3 — Taxon-character matrix used for phylogenetic analysis. (TXT) [file pone.0051781.s003.txt]

Appendix S3 Taxon-character matrix used for phylogenetic analysis.


				1		11		21		31		41		51		61		71		81		91		101		111		121		131

Outgroup			0?000000?0	0??00???00	000??000?0	00?0?00?00	0???0???00	?0000000?0	00??000000	0?0?0000?0	00?000?000	0?00?0?00?	00000??000	0000000000	0000000000	?0000

Carsosaurus marchesetti		??????????	??????????	??????????	??????????	??????????	??????????	??????????	??????????	?????0000?	0????0?0??	??????0110	0000000000	000000001?	?00?0

Aigialosaurus			0?00?0?021	00??0???10	10?10?00?0	00???000??	?1??0???1?	?0???00???	?1??000?01	00?0000020	0?010?0000	0???000000	00000?00?0	0000?00000	000000001?	?0000

Haasiasaurus gittelmani		??????????	??????????	??????????	??????????	?11?020?00	????????00	0010100000	000000001?	0??1000000	01000000?0	???11101?1	00?0000000	01110000??	?00??

Komensaurus carrolli		??????????	??????????	??????????	??????????	?20?0?1000	?0????????	????????00	00????????	???1???0?0	01??00?0?0	0?????????	???????000	0?000?0011	?0000

Halisaurus platyspondylus	1010000021	100000??10	101?0?00??	???11????1	?200101000	?0001?????	??201?0001	0001000010	1??0??????	00????????	1?????????	??????????	???????1??	???00

Halisaurus sternbergi		0?100?0021	000000??00	10100000??	??0210???0	020?1??000	?0?01??0?1	?1201?0?01	00010?0010	0?10??0010	00??001110	1011111110	0100100001	0111001111	?0000

Dallasaurus turneri		???????0??	0???1?10??	??????????	?????????0	??????????	?????????0	0020??001?	???100002?	0011??0010	11110???0?	1??00?010?	?01?00000?	?????000??	?0?01

Clidastes liodontus		111000?020	010?101010	01111?10?1	0021002??1	010?000000	00010100(12)0	022?100010	00?1010020	1011000000	120101?111	1010110100	0210101112	1000101000	12001

Clidastes moorevillensis	1110000020	0100101010	01111?10?1	0021?020?1	010?001010	0001010020	0220100010	0001010020	1011000000	12?101?111	1??0110100	0210101112	1000101000	12001

Clidastes propython		111000?120	0100101010	0111??10?1	0021?0???1	010?001010	0001010010	02201?1010	0001010020	1011000000	12?10???1?	1???????00	0210101112	10?0??????	?2?01

Ectenosaurs clidastoides	1110001020	0111102011	10001?00?0	1111011100	0100121101	110??00330	02001?0000	0010011020	1001001000	1???0?????	???0101110	021???0012	010100????	?1031

Globidens alabamaensis		???????10?	1110101???	??????10?1	0??1?????1	010?1111?0	??010?????	??2010?110	0001100110	1011??0?0?	12??0?????	???????10?	?21010111?	??????????	?2?01

Globidens dakotensis		1110?0?101	11??101010	01?11?11?1	01410020?1	010?101110	?0(01)10100??	??????????	???1100110	1011?00?0?	12?10?????	??????????	??????????	??????????	???01

Mosasasaurus conodon		??????????	??????????	??????????	??????????	??????????	????????1?	?2201????0	0001010021	101110010?	12011?????	1???1?0101	031110111?	1?????????	?2?01

Mosasaurus maximus		111001?000	11??101110	02111?1100	0131??21?1	000?001001	?110110030	022010?110	1101010021	1011101100	120?1??111	1??0210101	1311101112	1000111000	12101

Mosasaurus missouriensis	111001?100	01??101110	01?11?11?0	0?3100???1	000?001000	?1(01)0110?30	02?0101110	110101002?	1011?0000?	120111?1??	1??01??100	?????????2	100?11????	?2?01

Platecarpus planifrons		1010000001	011?100?11	10?11?00??	115000?100	0210011000	?0(01)1100250	0220010000	0010011020	110100000?	11??0?????	???0101110	020?1100?2	011100????	?1?20

Platecarpus tympaniticus	0010000001	1111100?11	11011?0100	11500011?0	0211011100	10(01)1100351	?221010000	0010010020	1100100000	1100000100	0100101110	020??1?012	0111001011	01030

Plesiotylosaurus crassidens	1110?0?110	11??101110	01?11?1111	00411????1	110?101110	?0?11???20	02??101?10	0??1?0002?	1?????0000	12?10?????	???0110101	1312101112	100010????	?2?0?

Plioplatecarpus			???????001	1100100?11	13011?0100	01?0??1100	0211001200	?0(01)1100351	?221010000	0010010020	1??0??0000	110000????	0??0101110	020?110012	011100????	?1?30

Plotosaurus bensoni		101001?101	01??101110	11?11111?0	0111012001	000?001000	01(01)0110?10	1?2?1???10	110000012?	?010?10?01	12??1?????	??????????	??????????	??????????	?????

Plotosaurus tuckeri		1010?1?101	01??101110	11?11111?0	011101?0?1	000?001000	?110110?10	12??111?10	1?0???????	1????10101	120111???1	???0210101	1311101112	100011????	?2101

Prognathodon overtoni		101000?100	1100101110	01?11111?1	01500?20?1	110?101110	??01010030	0210101110	0101100121	1??????0??	12????????	1?????????	?212101?1?	??????????	???01

Prognathodon rapax		101000?100	0100101110	01111?11?1	?041?020?1	110?101110	00011100?1	?21010???0	0001100121	10110?0000	12110?????	1??01?0101	1212101112	100010????	?2?01

Tylosaurus nepaeolicus		121111?001	010111??10	00?11101?0	0140???110	011?021011	1001001?40	1220000000	0000010021	100010000?	1100??????	??????????	?10?1?0001	?11100????	???00

Tylosaurus proriger		1211111001	11?111??10	01?1110110	?141011100	000?021000	1001001040	1220001000	0000010021	1100?00000	1100001100	0101101110	110?110001	?1110010?0	01100

Yaguarasaurus columbianus	0010?0?020	00???02012	00?11000?0	?13001111?	?110021001	1000000131	??????????	???00?0010	0??1??????	??????????	??????????	??????????	??????????	???20

Russellosaurus coheni		101??00020	0011102012	00011000?0	1120?11110	0110021001	1000000121	?110010001	00100?0010	0?????????	??????????	??????????	??????????	??????????	???1?

Angolasaurus bocagei		101??0?01?	11???0??11	00?1??00?0	??50????1?	?210001100	1000100251	?22?010001	00100?002?	0??1??????	??????????	??????????	??????????	??????????	???30

Tethysaurus nopcsai		0010?0?021	10??102012	00?11000-0	?100??11??	0010021011	1?00000111	-110010001	00000?000-	0??10?0010	000????0??	0??1000100	0?????011?	??????000?	?????

Pannoniasaurus inexpectatus	0000000???	??????????	?????????0	1?????????	?110021011	0000????0?	?12010?001	0000000?11	0??10?0010	000????0??	0?????????	??0001011?	??????00??	?????
